# Supplementary material for: Clusters of Sociodemographic Characteristics and Their Association with Food Insecurity in Mexican University Students
Source: Foods. 2024 Aug 10;13(16):2507. doi: 10.3390/foods13162507 (PMC11353896; doi:10.3390/foods13162507)
Supplement: Supplementary file 1 [file foods-13-02507-s001.zip]

Archive with 1 entries (1 files):
- foods-3100015-supplementary.pdf
